# Supplementary material for: Impact of economic crises on mental health care: a systematic review
Source: Epidemiol Psychiatr Sci. 2018 Nov 13;29:e7. doi: 10.1017/S2045796018000641 (PMC8061146; doi:10.1017/S2045796018000641)
Supplement: Supplementary file 1 [file epssup.zip]

Archive with 2 entries (2 files):
- S2045796018000641sup001.docx
- S2045796018000641sup002.docx
